# Supplementary material for: CRISPR Screens in Synthetic Lethality and Combinatorial Therapies for Cancer
Source: Cancers (Basel). 2021 Mar 30;13(7):1591. doi: 10.3390/cancers13071591 (PMC8037779; doi:10.3390/cancers13071591)
Supplement: Supplementary file 1 [file cancers-13-01591-s001.zip]

Archive with 1 entries (1 files):
- cancers-1144398-supplementary.xlsx
