# Supplementary material for: CRISPR Screens in Synthetic Lethality and Combinatorial Therapies for Cancer
Source: Cancers (Basel). 2021 Mar 30;13(7):1591. doi: 10.3390/cancers13071591 (PMC8037779; doi:10.3390/cancers13071591)
Supplement: Supplementary file 1 [file cancers-13-01591-s001.zip › cancers-1144398-supplementary.xlsx]

## Sheet: Simple_Read_Counts
3 experiments (A, B, C)	A0_Simple_Counts	B0_Simple_Counts	C0_Simple_Counts	Average 0		A100_Simple_Counts	B100_Simple_Counts	C100_Simple_Counts	Average 100		sgRNA	100/0
CHD4_1_R1	25553	36846	41194	34531		12686	39024	21128	24279.3		CHD4_1_R1	0.703117
CHD4_1_R2	24288	35300	41148	33578.7		13130	37977	21197	24101.3		CHD4_1_R2	0.717757
CHD4_2_R1	24757	36267	37756	32926.7		14440	41718	21357	25838.3		CHD4_2_R1	0.784724
CHD4_2_R2	21986	33921	35854	30587		13182	38593	20392	24055.7		CHD4_2_R2	0.786467
CHD4_3_R1	36652	51368	57253	48424.3		14718	44734	24708	28053.3		CHD4_3_R1	0.579323
CHD4_3_R2	32987	45824	55036	44615.7		13861	41792	23798	26483.7		CHD4_3_R2	0.593596
MRE11A_1_R1	97482	135546	151063	128030		44733	137136	71693	84520.7		MRE11A_1_R1	0.660161
MRE11A_1_R2	89812	126744	148437	121664		43195	131607	70735	81845.7		MRE11A_1_R2	0.672717
MRE11A_2_R1	76518	106759	117518	100265		32773	104151	55120	64014.7		MRE11A_2_R1	0.638455
MRE11A_2_R2	71352	101270	117041	96554.3		32251	101254	54883	62796		MRE11A_2_R2	0.65037
MRE11A_3_R1	13462	18238	20545	17415		5872	17294	9583	10916.3		MRE11A_3_R1	0.626835
MRE11A_3_R2	11824	16146	19351	15773.7		5439	15780	9035	10084.7		MRE11A_3_R2	0.639336
NotFound_R1	826856	1483187	681352	997132		433611	1200440	1227213	953755		NotFound_R1	0.956498
NotFound_R2	931903	1601845	740018	1.09126e+06		462671	1288644	1252777	1001364		NotFound_R2	0.917626
NT_1_R1	145385	202987	231275	193216		63460	209627	108129	127072		NT_1_R1	0.657669
NT_1_R2	130146	186995	219573	178905		59287	193995	102881	118721		NT_1_R2	0.663599
NT_2_R1	178196	245732	277881	233936		72648	240211	125602	146154		NT_2_R1	0.624758
NT_2_R2	160698	222532	267010	216747		67280	224024	120015	137106		NT_2_R2	0.632565
NT_3_R1	145328	203204	226255	191596		63176	204079	106993	124749		NT_3_R1	0.651107
NT_3_R2	129949	184029	217551	177176		57842	191056	102857	117252		NT_3_R2	0.66178
PTIP_1_R1	174455	254354	282756	237188		71300	243787	117994	144360		PTIP_1_R1	0.608632
PTIP_1_R2	159241	241791	275571	225534		67176	233669	115619	138821		PTIP_1_R2	0.615522
PTIP_2_R1	86628	120934	133093	113552		39003	119867	64316	74395.3		PTIP_2_R1	0.655167
PTIP_2_R2	78699	109865	129302	105955		36053	113009	62651	70571		PTIP_2_R2	0.666045
PTIP_3_R1	107535	153817	164398	141917		44383	141494	70299	85392		PTIP_3_R1	0.601705
PTIP_3_R2	95977	143078	156574	131876		41481	132279	67393	80384.3		PTIP_3_R2	0.609543

## Sheet: T_Test_Student
statistic	parameter	p.value	conf.int	estimate	null.value	alternative	method	data.name
6.20423429317699	153.705728079512	4.86715848389401e-09	c(98126.0821628032, 189808.677837197)	c(173372.546666667, 29405.1666666667)	0	two.sided	Welch Two Sample t-test	CHD4_1_R1
6.2389085506391	153.879914270266	4.07068129218836e-09	c(98782.9254354699, 190327.381231197)	c(173395.153333333, 28840)	0	two.sided	Welch Two Sample t-test	CHD4_1_R2
6.21892141984784	153.939327750935	4.50380886341538e-09	c(98250.9805232846, 189730.926143382)	c(173373.453333333, 29382.5)	0	two.sided	Welch Two Sample t-test	CHD4_2_R1
6.32403600956361	153.999998432406	2.6286554474275e-09	c(100485.381410297, 191783.751923036)	c(173455.9, 27321.3333333333)	0	two.sided	Welch Two Sample t-test	CHD4_2_R2
5.68910256257741	144.428771103264	6.85727654428128e-08	c(87954.5610765262, 181606.172256807)	c(173019.2, 38238.8333333333)	0	two.sided	Welch Two Sample t-test	CHD4_3_R1
5.83866868336797	147.920179587017	3.21131073492866e-08	c(91013.3324800003, 184140.86752)	c(173126.766666667, 35549.6666666667)	0	two.sided	Welch Two Sample t-test	CHD4_3_R2
2.24042472170492	34.5023886301121	0.0316071032479776	c(5980.07543444909, 122064.391232218)	c(170297.733333333, 106275.5)	0	two.sided	Welch Two Sample t-test	MRE11A_1_R1
2.43754178610006	37.4611483948142	0.0196494820487124	c(11621.2261873949, 125825.880479272)	c(170478.553333333, 101755)	0	two.sided	Welch Two Sample t-test	MRE11A_1_R2
3.3575794072261	57.4795915153545	0.0013997155890199	c(35979.6491538527, 142267.004179481)	c(171263.16, 82139.8333333333)	0	two.sided	Welch Two Sample t-test	MRE11A_2_R1
3.47750520094715	60.6744748043055	0.00094198729928021	c(38959.5436429798, 144413.61635702)	c(171361.746666667, 79675.1666666667)	0	two.sided	Welch Two Sample t-test	MRE11A_2_R2
7.00286978096906	151.579470391811	7.6269485409692e-11	c(114727.025411197, 204905.894588803)	c(173982.126666667, 14165.6666666667)	0	two.sided	Welch Two Sample t-test	MRE11A_3_R1
7.06562112186783	151.229126201367	5.46999011980391e-11	c(116053.005806433, 206151.834193567)	c(174031.586666667, 12929.1666666667)	0	two.sided	Welch Two Sample t-test	MRE11A_3_R2
-5.1984980932432	5.11907379069428	0.0032407437770435	c(-1252347.50924881, -427476.770751185)	c(135531.026666667, 975443.166666667)	0	two.sided	Welch Two Sample t-test	NotFound_R1
-5.3786572115142	5.09430854871414	0.00282792982022041	c(-1347829.65165258, -479396.948347421)	c(132696.366666667, 1046309.66666667)	0	two.sided	Welch Two Sample t-test	NotFound_R2
0.227006257032226	14.5939893143683	0.823568040006125	c(-67290.5036609625, 83288.8369942958)	c(168143, 160143.833333333)	0	two.sided	Welch Two Sample t-test	NT_1_R1
0.582400602777411	16.2624019647162	0.568284554109843	c(-52132.7587336886, 91699.5720670219)	c(168596.24, 148812.833333333)	0	two.sided	Welch Two Sample t-test	NT_1_R2
-0.58339272010015	11.1171783593607	0.571274518474179	c(-110128.884154227, 63932.7908208937)	c(166946.953333333, 190045)	0	two.sided	Welch Two Sample t-test	NT_2_R1
-0.248110400136163	12.0316601540431	0.808232972816485	c(-92459.1609362154, 73549.547602882)	c(167471.693333333, 176926.5)	0	two.sided	Welch Two Sample t-test	NT_2_R2
0.289233067194803	15.190968579577	0.776312977472129	c(-63926.4922607642, 84025.1989274308)	c(168221.853333333, 158172.5)	0	two.sided	Welch Two Sample t-test	NT_3_R1
0.635974620164125	16.6434393174309	0.533441576245676	c(-49816.8198643379, 92709.2065310046)	c(168660.193333333, 147214)	0	two.sided	Welch Two Sample t-test	NT_3_R2
-0.579946725694495	10.3598983196213	0.574346323634572	c(-115082.98205852, 67369.8753918537)	c(166917.78, 190774.333333333)	0	two.sided	Welch Two Sample t-test	PTIP_1_R1
-0.370108134768634	10.7499844208548	0.718490126313506	c(-103873.217024401, 74040.8303577343)	c(167261.64, 182177.833333333)	0	two.sided	Welch Two Sample t-test	PTIP_1_R2
2.8053470087118	45.5382818257599	0.00736738177494473	c(21683.9050603324, 131948.721606334)	c(170789.813333333, 93973.5)	0	two.sided	Welch Two Sample t-test	PTIP_2_R1
3.06707106334145	50.6753978038125	0.00346424344295296	c(28578.4352704331, 136931.684729567)	c(171018.226666667, 88263.1666666667)	0	two.sided	Welch Two Sample t-test	PTIP_2_R2
1.86779747307471	25.7807500972386	0.0731981410807506	c(-5689.22874362034, 118385.722076954)	c(170002.58, 113654.333333333)	0	two.sided	Welch Two Sample t-test	PTIP_3_R1
2.18001451518823	29.1641551707395	0.0374708342877504	c(3982.38597443584, 124364.027358898)	c(170303.54, 106130.333333333)	0	two.sided	Welch Two Sample t-test	PTIP_3_R2

## Sheet: Simple_Read_Counts_a
p.value	sgRNA	A0_Simple_Counts	A100_Simple_Counts
4.86715848389401e-09	CHD4_1_R1	25553	12686
4.07068129218836e-09	CHD4_1_R2	24288	13130
4.50380886341538e-09	CHD4_2_R1	24757	14440
2.6286554474275e-09	CHD4_2_R2	21986	13182
6.85727654428128e-08	CHD4_3_R1	36652	14718
3.21131073492866e-08	CHD4_3_R2	32987	13861
0.0316071032479776	MRE11A_1_R1	97482	44733
0.0196494820487124	MRE11A_1_R2	89812	43195
0.0013997155890199	MRE11A_2_R1	76518	32773
0.00094198729928021	MRE11A_2_R2	71352	32251
7.6269485409692e-11	MRE11A_3_R1	13462	5872
5.46999011980391e-11	MRE11A_3_R2	11824	5439
0.0032407437770435	NotFound_R1	826856	433611
0.00282792982022041	NotFound_R2	931903	462671
0.823568040006125	NT_1_R1	145385	63460
0.568284554109843	NT_1_R2	130146	59287
0.571274518474179	NT_2_R1	178196	72648
0.808232972816485	NT_2_R2	160698	67280
0.776312977472129	NT_3_R1	145328	63176
0.533441576245676	NT_3_R2	129949	57842
0.574346323634572	PTIP_1_R1	174455	71300
0.718490126313506	PTIP_1_R2	159241	67176
0.00736738177494473	PTIP_2_R1	86628	39003
0.00346424344295296	PTIP_2_R2	78699	36053
0.0731981410807506	PTIP_3_R1	107535	44383
0.0374708342877504	PTIP_3_R2	95977	41481
	total	2118910	929369					Averages
					C0(R1+R2)	C100(R1+R2)	treatment vs non-treatment	C0(R1+R2)	C100(R1+R2)	treatment vs non-treatment
%	CHD4_1_R1	1.20595	1.36501	CHD4_1	2.3522	2.7778	118.094	4.55819	5.74992	1.26145
	CHD4_1_R2	1.14625	1.41279
	CHD4_2_R1	1.16838	1.55374	CHD4_2	2.20599	2.97212	134.73
	CHD4_2_R2	1.03761	1.41838
	CHD4_3_R1	1.72976	1.58366	CHD4_3	3.28655	3.0751	93.5662
	CHD4_3_R2	1.55679	1.49144
	MRE11A_1_R1	4.60057	4.81327	MRE11A_1_R1	8.83917	9.46104	107.035	17.0111	17.6747	1.03901
	MRE11A_1_R2	4.23859	4.64778
	MRE11A_2_R1	3.6112	3.52637	MRE11A_2_R1	6.97859	6.99658	100.258
	MRE11A_2_R2	3.36739	3.4702
	MRE11A_3_R1	0.635327	0.631827	MRE11A_3_R1	1.19335	1.21706	101.987
	MRE11A_3_R2	0.558023	0.585236
	NT_1_R1	6.86131	6.82829	NT_1_R1	13.0034	13.2076	101.57	44.6334	42.2703	0.947056
	NT_1_R2	6.14212	6.37927
	NT_2_R1	8.4098	7.81692	NT_2_R1	15.9938	15.0562	94.138
	NT_2_R2	7.58399	7.23932
	NT_3_R1	6.85862	6.79773	NT_2_R1	12.9914	13.0215	100.232
	NT_3_R2	6.13282	6.22379
	PTIP_1_R1	8.23324	7.67187	PTIP_1_R1	15.7485	14.9	94.6124
	PTIP_1_R2	7.51523	7.22813
	PTIP_2_R1	4.08833	4.19672	PTIP_2_R1	7.80246	8.07602	103.506	7.80246	8.07602	1.03506
	PTIP_2_R2	3.71413	3.8793
	PTIP_3_R1	5.07501	4.77561	PTIP_3_R1	9.60456	9.23896	96.1934
	PTIP_3_R2	4.52955	4.46335		100		0

## Sheet: Simple_Read_Counts_b
p.value	sgRNA	B0_Simple_Counts	B100_Simple_Counts
4.86715848389401e-09	CHD4_1_R1	36846	39024
4.07068129218836e-09	CHD4_1_R2	35300	37977
4.50380886341538e-09	CHD4_2_R1	36267	41718
2.6286554474275e-09	CHD4_2_R2	33921	38593
6.85727654428128e-08	CHD4_3_R1	51368	44734
3.21131073492866e-08	CHD4_3_R2	45824	41792
0.0316071032479776	MRE11A_1_R1	135546	137136
0.0196494820487124	MRE11A_1_R2	126744	131607
0.0013997155890199	MRE11A_2_R1	106759	104151
0.00094198729928021	MRE11A_2_R2	101270	101254
7.6269485409692e-11	MRE11A_3_R1	18238	17294
5.46999011980391e-11	MRE11A_3_R2	16146	15780
0.0032407437770435	NotFound_R1	1483187	1200440
0.00282792982022041	NotFound_R2	1601845	1288644
0.823568040006125	NT_1_R1	202987	209627
0.568284554109843	NT_1_R2	186995	193995
0.571274518474179	NT_2_R1	245732	240211
0.808232972816485	NT_2_R2	222532	224024
0.776312977472129	NT_3_R1	203204	204079
0.533441576245676	NT_3_R2	184029	191056
0.574346323634572	PTIP_1_R1	254354	243787
0.718490126313506	PTIP_1_R2	241791	233669
0.00736738177494473	PTIP_2_R1	120934	119867
0.00346424344295296	PTIP_2_R2	109865	113009
0.0731981410807506	PTIP_3_R1	153817	141494
0.0374708342877504	PTIP_3_R2	143078	132279
	total	3013547	2998157					Averages
					C0(R1+R2)	C100(R1+R2)	treatment vs non-treatment	C0(R1+R2)	C100(R1+R2)	treatment vs non-treatment
%	CHD4_1_R1	1.22268	1.3016	CHD4_1	2.39406	2.56828	107.277	4.72314	5.24696	1.1109
	CHD4_1_R2	1.17138	1.26668
	CHD4_2_R1	1.20347	1.39145	CHD4_2	2.32908	2.67868	115.01
	CHD4_2_R2	1.12562	1.28722
	CHD4_3_R1	1.70457	1.49205	CHD4_3	3.22517	2.88597	89.4828
	CHD4_3_R2	1.5206	1.39392
	MRE11A_1_R1	4.49789	4.57401	MRE11A_1_R1	8.7037	8.96361	102.986	8.7037	8.96361	1.02986
	MRE11A_1_R2	4.20581	4.3896
	MRE11A_2_R1	3.54264	3.47383	MRE11A_2_R1	6.90313	6.85104	99.2455
	MRE11A_2_R2	3.36049	3.37721
	MRE11A_3_R1	0.6052	0.576821	MRE11A_3_R1	1.14098	1.10314	96.6838
	MRE11A_3_R2	0.535781	0.526323
	NT_1_R1	6.73582	6.99186	NT_1_R1	12.941	13.4623	104.029	45.0796	43.4263	0.963325
	NT_1_R2	6.20515	6.47048
	NT_2_R1	8.15424	8.01196	NT_2_R1	15.5386	15.484	99.6485
	NT_2_R2	7.38439	7.47206
	NT_3_R1	6.74302	6.80681	NT_2_R1	12.8497	13.1793	102.564
	NT_3_R2	6.10672	6.37245
	PTIP_1_R1	8.44035	8.13123	PTIP_1_R1	16.4638	15.925	96.7271
	PTIP_1_R2	8.02347	7.79375
	PTIP_2_R1	4.01301	3.99802	PTIP_2_R1	7.65872	7.76731	101.418	7.65872	7.76731	1.01418
	PTIP_2_R2	3.6457	3.76928
	PTIP_3_R1	5.10418	4.71937	PTIP_3_R1	9.85201	9.13138	92.6854
	PTIP_3_R2	4.74783	4.41201		100

## Sheet: Simple_Read_Counts_c
p.value	sgRNA	C0_Simple_Counts	C100_Simple_Counts
4.86715848389401e-09	CHD4_1_R1	41194	21128
4.07068129218836e-09	CHD4_1_R2	41148	21197
4.50380886341538e-09	CHD4_2_R1	37756	21357
2.6286554474275e-09	CHD4_2_R2	35854	20392
6.85727654428128e-08	CHD4_3_R1	57253	24708
3.21131073492866e-08	CHD4_3_R2	55036	23798
0.0316071032479776	MRE11A_1_R1	151063	71693
0.0196494820487124	MRE11A_1_R2	148437	70735
0.0013997155890199	MRE11A_2_R1	117518	55120
0.00094198729928021	MRE11A_2_R2	117041	54883
7.6269485409692e-11	MRE11A_3_R1	20545	9583
5.46999011980391e-11	MRE11A_3_R2	19351	9035
0.0032407437770435	NotFound_R1	681352	1227213
0.00282792982022041	NotFound_R2	740018	1252777
0.823568040006125	NT_1_R1	231275	108129
0.568284554109843	NT_1_R2	219573	102881
0.571274518474179	NT_2_R1	277881	125602
0.808232972816485	NT_2_R2	267010	120015
0.776312977472129	NT_3_R1	226255	106993
0.533441576245676	NT_3_R2	217551	102857
0.574346323634572	PTIP_1_R1	282756	117994
0.718490126313506	PTIP_1_R2	275571	115619
0.00736738177494473	PTIP_2_R1	133093	64316
0.00346424344295296	PTIP_2_R2	129302	62651
0.0731981410807506	PTIP_3_R1	164398	70299
0.0374708342877504	PTIP_3_R2	156574	67393
	total	3423435	1568378					Averages
					C0(R1+R2)	C100(R1+R2)	treatment vs non-treatment	C0(R1+R2)	C100(R1+R2)	treatment vs non-treatment
%	CHD4_1_R1	1.20329	1.34712	CHD4_1	2.40525	2.69865	112.198	4.55542	5.36057	1.17674
	CHD4_1_R2	1.20195	1.35152
	CHD4_2_R1	1.10287	1.36173	CHD4_2	2.15018	2.66192	123.8
	CHD4_2_R2	1.04731	1.3002
	CHD4_3_R1	1.67238	1.57539	CHD4_3	3.28001	3.09275	94.2909
	CHD4_3_R2	1.60763	1.51736
	MRE11A_1_R1	4.41261	4.57116	MRE11A_1_R1	8.74852	9.08123	103.803	16.7655	17.2821	1.03082
	MRE11A_1_R2	4.33591	4.51007
	MRE11A_2_R1	3.43275	3.51446	MRE11A_2_R1	6.85157	7.01381	102.368
	MRE11A_2_R2	3.41882	3.49935
	MRE11A_3_R1	0.600128	0.611013	MRE11A_3_R1	1.16538	1.18709	101.863
	MRE11A_3_R2	0.565251	0.576073
	NT_1_R1	6.75564	6.89432	NT_1_R1	13.1695	13.454	102.161	44.8812	42.4278	0.945335
	NT_1_R2	6.41382	6.55971
	NT_2_R1	8.11702	8.0084	NT_2_R1	15.9165	15.6606	98.3921
	NT_2_R2	7.79948	7.65217
	NT_3_R1	6.60901	6.82189	NT_2_R1	12.9638	13.3801	103.211
	NT_3_R2	6.35476	6.55818
	PTIP_1_R1	8.25942	7.52331	PTIP_1_R1	16.309	14.8952	91.3313
	PTIP_1_R2	8.04955	7.37188
	PTIP_2_R1	3.8877	4.1008	PTIP_2_R1	7.66467	8.09543	105.62	7.66467	8.09543	1.0562
	PTIP_2_R2	3.77697	3.99464
	PTIP_3_R1	4.80214	4.48227	PTIP_3_R1	9.37573	8.77926	93.6382
	PTIP_3_R2	4.57359	4.29699		100
